# Supplementary material for: Design and Application of Thymol Electrochemical Sensor Based on the PtNPs-CPOFs-MWCNTs Composite
Source: Molecules. 2023 Apr 12;28(8):3398. doi: 10.3390/molecules28083398 (PMC10143875; doi:10.3390/molecules28083398)
Supplement: Supplementary file 1 [file molecules-28-03398-s001.zip]

Archive with 1 entries (1 files):
- molecules-2326025-supplementary.pdf
